# Supplementary material for: Genome-Wide Identification, Characterization, and Expression Analysis of the HD-Zip Gene Family in Lagerstroemia for Regulating Plant Height
Source: Genes (Basel). 2024 Mar 28;15(4):428. doi: 10.3390/genes15040428 (PMC11049174; doi:10.3390/genes15040428)
Supplement: Supplementary file 1 [file genes-15-00428-s001.zip]

Archive with 1 entries (1 files):
- genes-2922560-supplementary.pdf
